# Supplementary material for: Evolution of Friedreich’s Ataxia Management Across Established and Emerging Therapies—Systematic Review and Meta-Analysis
Source: J Clin Med. 2026 Jul 21;15(14):5707. doi: 10.3390/jcm15145707 (PMC13413417; doi:10.3390/jcm15145707)
Supplement: Supplementary file 1 [file jcm-15-05707-s001.zip]

Archive with 1 entries (1 files):
- jcm-4336955-supplementary.pdf
